# Supplementary material for: A discourse analysis of the macro-structure, metadiscoursal and microdiscoursal features in the abstracts of research articles across multiple science disciplines
Source: PLoS One. 2018 Oct 12;13(10):e0205417. doi: 10.1371/journal.pone.0205417 (PMC6185845; doi:10.1371/journal.pone.0205417)
Supplement: S1 File — 50 journals of the highest-impact factor from the sub-disciplines of the five major science disciplines (Earth, Formal, Life, Physical and Social Sciences) were identified from InCites Journal Citation Report. To avoid content and structural bias, journals that had a standardized abstract format and/or focused solely on publishing review articles were not selected even if they had a high-impact factor. Two sub-disciplines were selected under each of the five science disciplines. One category was selected from the InCites Journal Citation Reports to represent one sub-discipline, if appropriate. Two or more categories were included in a sub-discipline if a single category was not available. (XLSX) [file pone.0205417.s002.xlsx]

## Sheet: Sheet1
Discipline	Sub-Discipline	Journal	Impact Factor	Selected	Remark (Reason for not selcting the journal)
Earth	Geology	Geology	4.635	Y
Earth	Geology	Sedimentology	3.638	N	Standardized abstract format
Earth	Geology	Journal of Metamorphic Geology	3.594	Y
Earth	Geology	Ore Geology Reviews	3.095	Y
Earth	Geology	Newsletters on Stratigraphy	2.933	Y
Earth	Geology	Permafrost and Periglacial Processes	2.815	Y
Earth	Geosciences	Nature Geoscience	13.941	N	Review articles mainly
Earth	Geosciences	Annual Review of Earth and Planetary Sciences	9.78	N	Standardized abstract format
Earth	Geosciences	Earth-Sciences Reviews	7.051	N	Review articles mainly
Earth	Geosciences	Gondwana Research	6.959	Y
Earth	Geosciences	Earth System Science Data	6.696	N	Review articles mainly
Earth	Geosciences	ISPRS Journal of Photogrammetry and Remote Sensing	6.387	Y
Earth	Geosciences	Earths Future	4.938	Y
Earth	Geosciences	Cryosphere	4.803	Y
Earth	Geosciences	Quaternary Science Reviews	4.797	Y
Formal	Mathematics	Acta Numerica	6.25	Y
Formal	Mathematics	Journal of the American Mathematical Society	4.692	Y
Formal	Mathematics	Annals of Mathematics	3.921	Y
Formal	Mathematics	Communications on Pure and Applied Mathematics	3.793	Y
Formal	Mathematics	Publications Mathematiques de I IHES	3.182	Y
Formal	Computer Science	IEEE Communications Surveys and Tutorials	17.188	Y
Formal	Computer Science	IEEE Transactions on Evolutionary Computation	10.629	Y
Formal	Computer Science	Journal of Statistical Software	9.436	N	Review articles mainly
Formal	Computer Science	IEEE Wireless Communications	8.972	Y
Formal	Computer Science	IEEE Transactions on Pattern Analysis and Machine Intelligence	8.329	Y
Formal	Computer Science	International Journal of Computer Vision	8.222	Y
Life	Biology	Physics of Life Reviews	13.84	N	Review articles mainly
Life	Biology	Biological Reviews	11.615	N	Review articles mainly
Life	Biology	PLOS Biology	9.797	Y
Life	Biology	eLife	7.725	N	Mixed disciplines
Life	Biology	BMC Biology	6.779	N	Standardized abstract format
Life	Biology	Philosophical Transactions of the Royal Society B-biological Sciences	5.846	Y
Life	Biology	FASEB Journal	5.498	Y
Life	Biology	Bioscience	5.378	N	Review articles mainly
Life	Biology	Proceedings of the Royal Society B-biological Sciences	4.94	Y
Life	Biology	Bioessays	4.441	N	Review articles mainly
Life	Biology	Quarterly Review of Biology	4.25	N	Review articles mainly
Life	Biology	Current Opinion in Insect Sciences	3.66	N	Review articles mainly
Life	Biology	Journal of Biological Rhythms	3.5	Y
Life	Medicine	New England Journal of Medicine	72.406	N	Standardized abstract format
Life	Medicine	Lancet	47.831	N	Standardized abstract format
Life	Medicine	Journal of The American Medical Association	44.405	N	Standardized abstract format
Life	Medicine	Nature Medicine	29.886	Y
Life	Medicine	British Medical Journal	20.785	N	Standardized abstract format
Life	Medicine	Annals of Internal Medicine	17.135	N	Standardized abstract format
Life	Medicine	Science Translational Medicine	16.796	Y
Life	Medicine	JAMA Internal Medicine	16.538	N	Standardized abstract format
Life	Medicine	Annual Review of Medicine	13.609	N	Review articles mainly
Life	Medicine	Journal of Clinical Investigation	12.784	Y
Life	Medicine	Journal of Experimental Medicine	11.991	Y
Life	Medicine	PLOS Medicine	11.862	N	Standardized abstract format
Life	Medicine	Trends in Molecular Medicine	10.732	N	Review articles mainly
Life	Medicine	Journal of Cachexia Sarcopenia and Muscle	9.697	N	Standardized abstract format
Life	Medicine	EMBO Molecular Medicine	9.249	Y
Physical	Chemistry	Chemical Reviews	47.928	N	Review articles mainly
Physical	Chemistry	Nature Materials	39.737	Y
Physical	Chemistry	Chemical Society Reviews	38.618	N	Review articles mainly
Physical	Chemistry	Energy & Environmental Science	29.518	Y
Physical	Chemistry	Nature Chemistry	25.87	Y
Physical	Chemistry	Accounts of Chemical Research	20.268	N	Using Conspectus to replace Abstract and have specifc requirements on how Conspectus should be structured
Physical	Chemistry	Advanced Materials	19.791	N	Review articles mainly
Physical	Chemistry	Nano Today	17.476	N	Review articles mainly
Physical	Chemistry	Advanced Energy Materials	16.721	Y
Physical	Chemistry	Annual Review of Physical Chemistry	14.741	N	Review articles mainly
Physical	Chemistry	Wiley Interdisciplinary Reviews- Computational Molecular Science	14.016	N	Review articles mainly
Physical	Chemistry	ACS Nano	13.942	Y
Physical	Physics	Nature Materials	39.737	N	Overlapping with Chemistry
Physical	Physics	Nature Photonics	37.852	Y
Physical	Physics	Reviews of Modern Physics	36.917	N	Review articles mainly
Physical	Physics	Living Reviews in Relativity	29.3	N	Review articles mainly
Physical	Physics	Materials Science & Engineering R-reports	29.28	N	Review articles mainly
Physical	Physics	Nature Physics	22.806	Y
Physical	Physics	Advances in Physics	21.818	N	Review articles mainly
Physical	Physics	Advanced Materials	19.791	N	Review articles mainly
Physical	Physics	Annual Review of Condensed Matter Physics	18.588	N	Review articles mainly
Physical	Physics	Physics Reports- Review Section of Physics Letters	17.425	N	Review articles mainly
Physical	Physics	Advanced Energy Materials	16.721	Y
Physical	Physics	Reports on Progress in Physics	14.311	N	Review articles mainly
Physical	Physics	Annual Review of Fluid Mechanics	13.667	N	Review articles mainly
Physical	Physics	Applied Physics Review	12.789	N	Review articles mainly
Physical	Physics	Surface Science Reports	12.712	N	Review articles mainly
Physical	Physics	Physical Review X	12.343	Y
Physical	Physics	Nano Letters	12.124	Y
Social	Sociology	Annual Review of Sociology	5.404	N	Standardized abstract format
Social	Sociology	American Sociological Review	4.4	N	Review articles mainly
Social	Sociology	Sociological Methods & Research	3.604	Y
Social	Sociology	Journal of Consumer Culture	3.579	Y
Social	Sociology	Annals of Tourism Research	3.194	Y
Social	Sociology	American Journal of Sociology	3.088	Y
Social	Sociology	Population and Development Review	2.792	N	Abstracts not available on journal site and review articles mainly
Social	Sociology	Gender & Society	2.765	Y
Social	Psychology	Annual Review of Psychology	19.95	Y
Social	Psychology	Psychological Bulletin	16.793	N	Review articles mainly
Social	Psychology	Annual Review of Clinical Psychology	12.136	N	Review articles mainly
Social	Psychology	Psychotherapy and Psychosomatics	8.964	N	Standardized abstract format
Social	Psychology	Psychological Review	7.638	Y
Social	Psychology	Journal of Child Psychology and Psychiatry	6.226	N	Standardized abstract format
Social	Psychology	Psychological Medicine	5.23	Y
Social	Psychology	Depression and Anxiety	4.971	N	Standardized abstract format
Social	Psychology	Social Cognitive and Affective Neuroscience	3.937	Y
Social	Psychology	Psychosomatic Medicine	3.863	N	Standardized abstract format
Social	Psychology	Cognitive Psychology	3.719	Y
Remarks:
1. Two sub-disciplines are selected under each discipline.
2. One category is selected from the InCites Journal Citation Reports to represent one sub-discipline if appropriate.
3. Two or more categories are included in a sub-discipline if single category is not available.
For instance:
- The sub-discipline "Computer Science" consists of "Computer Sciences, Information System", "Computer Science, Interdisciplinary Applications" and "Computer Science, Theory and Methods".
- The sub-discipline "Medicine" consists of "Medicine, General & Internal" and "Medicine, Research & Experimental".
- The sub-discipline "Chemistry" consists of "Chemistry, Multidisciplinary" and "Chemistry, Physical".
- The sub-discipline "Physics" consists of "Physics, Multidisciplinary" and "Physics, Applied".
